# Supplementary material for: Casein Kinase 1D Encodes a Novel Drug Target in Hedgehog—GLI-Driven Cancers and Tumor-Initiating Cells Resistant to SMO Inhibition
Source: Cancers (Basel). 2021 Aug 23;13(16):4227. doi: 10.3390/cancers13164227 (PMC8394935; doi:10.3390/cancers13164227)
Supplement: Supplementary file 1 [file cancers-13-04227-s001.zip]

Archive with 1 entries (1 files):
- cancers-1284320-supplementary.pdf
